# Supplementary material for: Multi-Techniques Analysis of Archaeological Pottery—Potential Pitfalls in Interpreting the Results
Source: Molecules. 2025 Dec 10;30(24):4732. doi: 10.3390/molecules30244732 (PMC12736328; doi:10.3390/molecules30244732)
Supplement: Supplementary file 1 [file molecules-30-04732-s001.zip]

Archive with 1 entries (1 files):
- molecules-4018723-supplementary.pdf
